# Supplementary material for: Facilitating Role of the 3D Viewing System in Tilted Microscope Positions for Cataract Surgery in Patients Unable to Lie Flat
Source: J Clin Med. 2022 Mar 28;11(7):1865. doi: 10.3390/jcm11071865 (PMC8999515; doi:10.3390/jcm11071865)
Supplement: Supplementary file 1 [file jcm-11-01865-s001.zip]

Archive with 1 entries (1 files):
- jcm-1628274-supplementary.mp4
